# Supplementary material for: Use of a controlled experiment and computational models to measure the impact of sequential peer exposures on decision making
Source: PLoS One. 2020 Jul 9;15(7):e0234875. doi: 10.1371/journal.pone.0234875 (PMC7347154; doi:10.1371/journal.pone.0234875)
Supplement: S1 Appendix — (ZIP) [file pone.0234875.s001.zip]

Archive with 5 entries (5 files):
- Delayed Cascade.csv
- Early Cascade.csv
- Linear Cascade.csv
- No Message.csv
- Uniform Message.csv
