# Supplementary material for: Use of a controlled experiment and computational models to measure the impact of sequential peer exposures on decision making
Source: PLoS One. 2020 Jul 9;15(7):e0234875. doi: 10.1371/journal.pone.0234875 (PMC7347154; doi:10.1371/journal.pone.0234875)
Supplement: S1 Appendix — (ZIP) [file pone.0234875.s001.zip › Delayed Cascade.csv]

	uid	peer_decision	ts_1	ts_2	ts_3	ts_4	ts_5	ts_6	ts_7	ts_8	ts_9	ts_10	ts_11	ts_12	ts_13	ts_14	ts_15	ts_16	ts_17	ts_18
0	98c1611c-4dc5-47ac-9bb7-a54f7ef121db	decision6	decision5	decision1	decision3	decision6	decision1	decision4	decision2	decision1	decision1	decision1	decision1	decision1	decision1	decision1	decision4	decision1	decision1	decision1
1	3e8264f3-7dd6-4b4f-9fe1-5e3aad0e893c	decision6	decision5	decision1	decision6	decision3	decision2	decision4	decision2	decision6	decision5	decision1	decision1	decision1	decision1	decision1	decision1	decision6	decision1	decision1
2	573daca2-9b4c-4e80-b993-1afe963eff82	decision5	decision3	decision4	decision5	decision2	decision5	decision6	decision3	decision3	decision1	decision1	decision1	decision1	decision1	decision1	decision1	decision1	decision1	decision1
3	89bc6ad1-67d3-43fb-9767-faa380c1b746	decision6	decision5	decision5	decision5	decision6	decision4	decision1	decision6	decision3	decision5	decision3	decision5	decision5	decision3	decision5	decision5	decision5	decision5	decision3
4	c6a05dc6-f271-45f8-8d1f-823cbef1a47a	decision3	decision6	decision1	decision2	decision5	decision3	decision4	decision3	decision1	decision1	decision1	decision1	decision1	decision1	decision1	decision1	decision1	decision1	decision3
5	178eee16-72ac-4c6b-954b-11263650fba3	decision4	decision5	decision6	decision4	decision1	decision4	decision6	decision1	decision2	decision3	decision1	decision1	decision2	decision1	decision6	decision5	decision2	decision3	decision4
6	30381ead-bc6b-4ae3-96b9-8e2a1433688c	decision6	decision3	decision6	decision5	decision1	decision2	decision3	decision2	decision2	decision2	decision1	decision2	decision2	decision6	decision1	decision5	decision6	decision6	decision6
7	b2388131-e10d-467f-be90-b61c9ad77f04	decision5	decision1	decision2	decision3	decision4	decision5	decision6	decision1	decision1	decision1	decision1	decision1	decision1	decision1	decision1	decision1	decision1	decision1	decision1
8	6b156fbf-b8ef-4ab7-818b-5a490612d35b	decision4	decision6	decision1	decision3	decision2	decision4	decision2	decision4	decision3	decision6	decision5	decision6	decision1	decision4	decision4	decision4	decision4	decision2	decision3
9	6c97e579-bb1f-4987-8f80-a6d20b606f00	decision3	decision4	decision6	decision1	decision2	decision3	decision4	decision6	decision1	decision1	decision1	decision1	decision1	decision1	decision1	decision1	decision3	decision1	decision1
10	b68a5112-a5fe-49b1-8263-2a871375c7ae	decision6	decision1	decision1	decision4	decision1	decision1	decision6	decision1	decision5	decision1	decision2	decision1	decision1	decision1	decision1	decision1	decision1	decision1	decision1
11	aef54576-7a58-4ddf-9bed-68a5df776074	decision6	decision2	decision1	decision6	decision6	decision4	decision5	decision3	decision3	decision1	decision1	decision1	decision1	decision1	decision1	decision1	decision1	decision1	decision1
12	fb3d91e8-fea7-48f1-8e7b-2d63113922ea	decision2	decision6	decision4	decision5	decision2	decision1	decision1	decision1	decision3	decision1	decision1	decision1	decision1	decision2	decision1	decision1	decision2	decision2	decision2
13	ceb2217a-b06f-44ad-bf22-681ecc1d13d4	decision4	decision2	decision1	decision3	decision3	decision1	decision1	decision5	decision4	decision6	decision1	decision1	decision1	decision1	decision1	decision6	decision1	decision4	decision1
14	87477377-c83a-48bc-a0c8-dc773762b0c9	decision5	decision6	decision6	decision3	decision4	decision3	decision5	decision1	decision6	decision5	decision6	decision6	decision1	decision1	decision6	decision5	decision1	decision1	decision1
15	8ad59eb7-da8e-4d75-86c9-559db6997e49	decision5	decision6	decision4	decision3	decision1	decision5	decision5	decision1	decision1	decision3	decision1	decision1	decision2	decision1	decision1	decision1	decision5	decision1	decision1
16	e356d66d-a12d-4d2e-8ce0-6cc55d3cc1de	decision6	decision6	decision1	decision2	decision1	decision3	decision1	decision4	decision1	decision5	decision1	decision1	decision1	decision1	decision1	decision1	decision6	decision1	decision1
17	a7c69d20-082e-4d8a-96e0-badae9e469ca	decision5	decision3	decision5	decision3	decision6	decision6	decision3	decision6	decision1	decision2	decision1	decision3	decision3	decision5	decision4	decision6	decision4	decision6	decision2
18	3ff88308-ae45-4a6b-a71f-2723b0900d83	decision5	decision1	decision6	decision1	decision3	decision1	decision1	decision2	decision6	decision1	decision1	decision1	decision1	decision1	decision1	decision1	decision1	decision1	decision5
19	c070821f-54ec-4227-b58b-559fa2fa214e	decision4	decision6	decision1	decision4	decision5	decision3	decision2	decision5	decision6	decision3	decision6	decision4	decision5	decision6	decision5	decision1	decision1	decision1	decision1
20	86894b69-2689-4f92-9e80-2d1f23ba0239	decision4	decision5	decision3	decision4	decision1	decision1	decision6	decision1	decision2	decision1	decision1	decision1	decision1	decision1	decision1	decision1	decision1	decision1	decision1
21	17f91c55-23d4-4762-a1df-32d64123195d	decision6	decision1	decision1	decision6	decision3	decision2	decision6	decision1	decision2	decision2	decision3	decision3	decision5	decision2	decision1	decision3	decision4	decision6	decision1
22	d91c3593-ef3b-4d61-86e2-e355a476514a	decision2	decision4	decision6	decision1	decision2	decision5	decision1	decision6	decision1	decision1	decision1	decision1	decision1	decision1	decision1	decision1	decision1	decision1	decision2
23	9298bfa0-b27e-4a77-b605-3ee899b931c0	decision3	decision2	decision6	decision5	decision3	decision4	decision2	decision2	decision2	decision2	decision2	decision2	decision2	decision2	decision2	decision2	decision2	decision2	decision2
24	b96be374-79f8-40be-833f-74116eb5c54f	decision6	decision5	decision1	decision4	decision1	decision1	decision1	decision1	decision1	decision1	decision1	decision5	decision3	decision1	decision1	decision1	decision1	decision1	decision1
25	1a099552-fb84-4853-9150-79fd7fa7f837	decision6	decision3	decision3	decision3	decision3	decision3	decision3	decision3	decision1	decision1	decision5	decision1	decision1	decision1	decision3	decision1	decision6	decision1	decision1
26	d63e11d4-2429-43c2-abdb-7d679ab8aae5	decision6	decision6	decision5	decision2	decision1	decision4	decision3	decision2	decision1	decision1	decision5	decision1	decision1	decision6	decision6	decision2	decision2	decision4	decision1
27	9ddebb13-6d10-4cb9-9245-416577aa98e7	decision3	decision1	decision5	decision6	decision2	decision6	decision3	decision5	decision5	decision4	decision1	decision3	decision5	decision5	decision5	decision5	decision5	decision6	decision6
28	04791cbd-14f5-4e2c-9de4-8893ada48e93	decision6	decision1	decision4	decision3	decision2	decision5	decision5	decision4	decision6	decision1	decision1	decision1	decision1	decision1	decision1	decision1	decision1	decision1	decision1
29	b34c3c6a-486d-46e2-b1c3-02150b5d1824	decision6	decision3	decision4	decision6	decision5	decision2	decision6	decision6	decision6	decision6	decision1	decision3	decision1	decision1	decision3	decision5	decision1	decision5	decision1
30	c815b50d-230b-4d50-9416-7c282fd1f15b	decision4	decision5	decision4	decision4	decision5	decision5	decision6	decision6	decision6	decision6	decision6	decision1	decision1	decision1	decision1	decision6	decision1	decision4	decision1
31	1b7d558e-b8b3-471a-b4a4-ecf9a9df71de	decision3	decision1	decision3	decision5	decision2	decision6	decision4	decision1	decision1	decision1	decision1	decision1	decision1	decision1	decision1	decision1	decision3	decision1	decision1
32	de5e7d2d-b4ec-4bc4-8b5b-46736d92e03d	decision2	decision2	decision3	decision1	decision4	decision5	decision6	decision3	decision6	decision1	decision1	decision3	decision1	decision1	decision1	decision1	decision2	decision1	decision1
33	fff4affe-869a-4382-bc47-19b59eae834f	decision3	decision6	decision1	decision5	decision3	decision5	decision4	decision5	decision2	decision1	decision1	decision1	decision1	decision1	decision1	decision1	decision1	decision1	decision1
34	705df26f-c9c9-43ac-9063-f901678e167f	decision6	decision3	decision5	decision4	decision6	decision3	decision2	decision1	decision5	decision3	decision4	decision6	decision1	decision5	decision1	decision5	decision3	decision1	decision5
35	83e99927-779c-4487-8e0d-8f5eedd3a0aa	decision4		decision6	decision2	decision3	decision3	decision3	decision6	decision6	decision6	decision6	decision6	decision6	decision6	decision6	decision6	decision6	decision6	decision4
36	38eeceef-9efc-4c9e-92cc-f342f561bd88	decision4	decision6	decision5	decision6	decision1	decision1	decision1	decision4	decision3	decision1	decision6	decision6	decision3	decision6	decision2	decision1	decision4	decision2	decision3
37	ef06ad75-c31e-40b6-afee-93fa644b7db1	decision2	decision6	decision3	decision2	decision5	decision1	decision4	decision1	decision1	decision1	decision1	decision1	decision1	decision1	decision1	decision1	decision1	decision2	decision1
38	c55880d2-d2fe-47fa-8c98-2be1c1175233	decision6	decision5	decision6	decision1	decision1	decision2	decision4	decision4	decision3	decision6	decision4	decision1	decision1	decision1	decision1	decision1	decision6	decision1	decision1
39	c357146a-e66b-401a-a255-047686639ccb	decision3	decision6	decision1	decision5	decision5	decision5	decision1	decision3	decision1	decision6	decision3	decision4	decision6	decision1	decision6	decision3	decision6	decision5	decision1
40	b0963524-d9fa-423e-b093-cc81af2c95ac	decision6	decision2	decision3	decision4	decision3	decision3	decision1	decision5	decision1	decision2	decision1	decision5	decision3	decision1	decision6	decision5	decision2	decision5	decision6
41	7785f14e-52cd-46b1-96d4-16f9fe030368	decision5	decision3	decision5	decision4	decision5	decision4	decision6	decision1	decision3	decision2	decision6	decision6	decision5	decision3	decision5	decision2	decision6	decision6	decision6
42	0ddca923-67ba-4c84-9b4f-15dd922ca801	decision5	decision1	decision5	decision2	decision3	decision4	decision4	decision5	decision6	decision6	decision4	decision6	decision1	decision4	decision5	decision4	decision4	decision3	decision5
43	df224a7d-9aef-4cb9-b75e-3b2b4c299aba	decision5	decision2	decision6	decision3	decision6	decision4	decision2	decision5	decision1	decision1	decision1	decision6	decision4	decision1	decision1	decision1	decision1	decision1	decision1
44	c2648473-1bc5-4b56-be12-7a81509355fb	decision3	decision4	decision1	decision6	decision3	decision4	decision4	decision5	decision5	decision2	decision1	decision1	decision1	decision1	decision1	decision1	decision1	decision1	decision1
45	ffdf7153-ed24-4466-8858-adae4bd9f48a	decision2	decision1	decision4	decision6	decision2	decision5	decision3	decision2	decision2	decision2	decision3	decision1	decision4	decision4	decision4	decision3	decision1	decision3	decision1
46	658e94ae-3dfd-4b89-a1ce-0dea6868f807	decision6	decision6	decision2	decision2	decision3	decision1	decision5	decision1	decision1	decision1	decision1	decision1	decision1	decision1	decision1	decision1	decision1	decision1	decision6
47	65097346-e23c-41f3-b5ed-60f317e011ff	decision2	decision6	decision3	decision6	decision2	decision5	decision1	decision4	decision2	decision1	decision6	decision6	decision1	decision5	decision3	decision6	decision5	decision2	decision5
48	c2d5e609-9499-4dce-8e7a-2ff417581ace	decision3	decision4	decision5	decision5	decision4	decision4	decision4	decision4	decision4	decision4	decision6	decision4	decision4	decision4	decision4	decision4	decision4	decision4	decision4
49	0df0ccce-0a46-4676-8bdf-85d4980a2131	decision4	decision1	decision1	decision6	decision1	decision2	decision3	decision1	decision1	decision3	decision4	decision5	decision1	decision1	decision1	decision1	decision1	decision1	decision1
50	bc0c4731-dddd-4fb5-b97f-cdffd0ffc820	decision3	decision1	decision5	decision1	decision6	decision1	decision4	decision6	decision5	decision1	decision1	decision1	decision1	decision1	decision1	decision1	decision1	decision1	decision1
51	51366913-6467-49e5-b49c-93bba734e602	decision4	decision5	decision4	decision6	decision3	decision1	decision2	decision1	decision1	decision1	decision1	decision1	decision1	decision1	decision1	decision1	decision1	decision1	decision1
52	875eaec1-8315-4179-89f6-50cf8112e5d3	decision2	decision2	decision1	decision1	decision6	decision4	decision1	decision3	decision3	decision1	decision5	decision1	decision1	decision1	decision1	decision1	decision2	decision1	decision2
53	507eb8f6-078b-4c03-b7f3-f59cfaf2e6a5	decision3	decision3	decision4	decision1	decision4	decision4	decision6	decision3	decision1	decision5	decision3	decision5	decision6	decision4	decision4	decision2	decision3	decision3	decision3
54	ee9195c9-8382-45dd-99fe-db0ac7b80092	decision5	decision5	decision5	decision4	decision6	decision1	decision1	decision2	decision1	decision4	decision4	decision1	decision1	decision1	decision1	decision1	decision1	decision1	decision1
55	c0a2fe10-b890-4538-b383-87f2a176d086	decision2	decision1	decision6	decision4	decision2	decision5	decision4	decision1	decision3	decision1	decision1	decision1	decision1	decision1	decision1	decision1	decision1	decision1	decision1
56	04abdd7b-911c-4db3-962c-8eb4c81e4206	decision2	decision6	decision1	decision3	decision1	decision1	decision4	decision1	decision2	decision1	decision1	decision6	decision1	decision1	decision1	decision1	decision2	decision1	decision1
57	f4ed0d37-01d4-44a4-9ed5-2a62d68a84c2	decision3	decision2	decision6	decision1	decision1	decision4	decision3	decision6	decision3	decision2	decision4	decision1	decision1	decision1	decision6	decision4	decision4	decision3	decision2
58	714fe1c2-9794-4588-a681-ad2cddc13abe	decision2	decision1	decision5	decision3	decision5	decision6	decision2	decision5	decision2	decision2	decision3	decision2	decision1	decision1	decision5	decision5	decision2	decision3	decision4
59	48a3b508-92a4-4c67-a399-1f0781d3f054	decision6	decision5	decision6	decision4	decision1	decision6	decision6	decision2	decision3	decision3	decision6	decision3	decision5	decision5	decision4	decision1	decision4	decision2	decision4
60	289db881-547d-40df-918b-6e1f77adec92	decision3	decision4	decision3	decision6	decision5	decision1	decision1	decision2	decision3	decision2	decision5	decision6	decision1	decision2	decision6	decision2	decision3	decision3	decision3
61	81351317-7e31-4c8a-85f3-99542ee5b65f	decision2	decision4	decision4	decision2	decision1	decision6	decision5	decision1	decision1	decision1	decision3	decision1	decision1	decision1	decision5	decision1	decision6	decision1	decision1
62	e0c97537-8c3f-4253-a057-ca54b4985056	decision3	decision4	decision1	decision6	decision6	decision4	decision4	decision1	decision3	decision3	decision6	decision5	decision6	decision6	decision6	decision3	decision3	decision5	decision2
63	e367dc6d-d583-4bdd-89d6-41617389b5c1	decision4	decision5	decision6	decision4	decision2	decision3	decision5	decision2	decision1	decision1	decision1	decision1	decision4	decision3	decision5	decision4	decision4	decision4	decision6
64	18987a5c-4402-4ef4-87cd-68500061e659	decision3	decision5	decision3	decision3	decision5	decision2	decision5	decision2	decision5	decision3	decision1	decision5	decision6	decision1	decision1	decision1	decision1	decision1	decision3
65	4b9e02bc-0c44-4acb-b9fa-1eb42193683d	decision6	decision5	decision2	decision6	decision1	decision3	decision1	decision4	decision1	decision1	decision1	decision1	decision1	decision1	decision1	decision1	decision1	decision1	decision1
66	2fe9364e-52f7-4fc1-b5c9-e7d169e7541c	decision2	decision6	decision1	decision3	decision2	decision4	decision5	decision1	decision1	decision1	decision1	decision1	decision1	decision1	decision1	decision1	decision1	decision1	decision2
67	cbada36e-23f9-4936-b091-bad431fad1ab	decision4	decision3	decision3	decision3	decision3	decision3	decision3	decision1	decision4	decision5	decision2	decision5	decision5	decision5	decision5	decision6	decision4	decision5	decision5
68	9e269e91-c646-4e26-a4a4-b467358da19f	decision6	decision6	decision4	decision6	decision2	decision3	decision5	decision3	decision1	decision1	decision1	decision1	decision1	decision1	decision1	decision1	decision1	decision1	decision1
69	44caa252-01b3-4239-b23f-16b9e7198abb	decision4	decision1	decision2	decision4	decision6	decision5	decision5	decision4	decision2	decision5	decision1	decision5	decision6	decision2	decision5	decision4	decision3	decision4	decision5
70	dcf97e2d-9e44-40bf-becf-2aedd2bc0bf1	decision2	decision5	decision6	decision1	decision4	decision6	decision3	decision5	decision1	decision5	decision5	decision4	decision1	decision4	decision5	decision1	decision4	decision1	decision5
71	81592436-c787-4261-9a1f-acc51ab76580	decision5	decision1	decision5	decision2	decision1	decision3	decision5	decision6	decision4	decision2	decision2	decision1	decision1	decision1	decision1	decision6	decision1	decision1	decision1
72	ae251d8c-585b-4157-b38a-52aa441ea204	decision3	decision5	decision6	decision3	decision2	decision1	decision6	decision4	decision5	decision6	decision1	decision3	decision2	decision6	decision2	decision1	decision4	decision2	decision6
73	6695e3af-3844-4bce-8775-3cbf0f7d6159	decision3	decision4	decision3	decision1	decision5	decision6	decision4	decision5	decision2	decision5	decision2	decision6	decision2	decision2	decision5	decision3	decision6	decision1	decision6
74	10a2d859-a59e-42ba-8444-6711e48f8b92	decision2	decision4	decision5	decision2	decision6	decision1	decision3	decision5	decision1	decision6	decision1	decision2	decision1	decision3	decision1	decision4	decision6	decision5	decision1
75	b2b22f17-6e82-4204-a1cc-8318e4bebdb1	decision3	decision6	decision4	decision5	decision3	decision1	decision4	decision1	decision3	decision1	decision1	decision1	decision2	decision1	decision1	decision1	decision1	decision1	decision1
76	0573e82c-0d1f-40eb-8040-aa7ee3ca5a49	decision6	decision1	decision5	decision6	decision5	decision6	decision1	decision6	decision4	decision5	decision4	decision5	decision3	decision1	decision5	decision3	decision4	decision5	decision4
77	8264ff4a-c602-45c3-bc6b-a06f740f1584	decision3	decision1	decision6	decision5	decision2	decision1	decision4	decision5	decision1	decision1	decision1	decision1	decision1	decision1	decision1	decision1	decision3	decision1	decision1
78	e046bd68-c783-439e-945d-e937dd9a74dc	decision3	decision5	decision6	decision4	decision3	decision2	decision1	decision1	decision5	decision5	decision4	decision1	decision1	decision5	decision4	decision4	decision6	decision3	decision4
79	8085eecb-4fd7-403c-8b4d-40395a55d670	decision2	decision5	decision5	decision4	decision4	decision5	decision2	decision2	decision1	decision3	decision3	decision6	decision1	decision3	decision4	decision1	decision1	decision1	decision2
80	0ca32c2e-f594-4637-922c-979923dd600c	decision4	decision5	decision3	decision2	decision6	decision1	decision5	decision3	decision4	decision1	decision1	decision1	decision1	decision1	decision1	decision1	decision1	decision1	decision4
81	d0600fa5-09e4-439f-b33c-cdb28522551a	decision6	decision5	decision4	decision4	decision1	decision1	decision3	decision6	decision2	decision5	decision1	decision1	decision1	decision1	decision1	decision1	decision1	decision1	decision1
82	e879a14a-50c9-4ce9-a133-61021c3e11ae	decision2	decision6	decision1	decision2	decision3	decision4	decision5	decision1	decision1	decision1	decision1	decision1	decision1	decision1	decision1	decision6	decision1	decision1	decision2
83	523d6f5e-5faa-4946-aaae-f118e9718f1b	decision6	decision5	decision6	decision3	decision5	decision2	decision4	decision1	decision1	decision5	decision3	decision6	decision2	decision1	decision1	decision1	decision1	decision1	decision6
84	c5ef78d3-7668-4cb3-bec9-cd1c7c586137	decision4	decision5	decision5	decision6	decision1	decision5	decision1	decision2	decision1	decision4	decision1	decision1	decision1	decision1	decision1	decision1	decision1	decision1	decision6
