# Supplementary material for: Use of a controlled experiment and computational models to measure the impact of sequential peer exposures on decision making
Source: PLoS One. 2020 Jul 9;15(7):e0234875. doi: 10.1371/journal.pone.0234875 (PMC7347154; doi:10.1371/journal.pone.0234875)
Supplement: S1 Appendix — (ZIP) [file pone.0234875.s001.zip › Early Cascade.csv]

	uid	peer_decision	ts_1	ts_2	ts_3	ts_4	ts_5	ts_6	ts_7	ts_8	ts_9	ts_10	ts_11	ts_12	ts_13	ts_14	ts_15	ts_16	ts_17	ts_18
0	91a58d95-846e-4a94-868e-4e97651fccc8	decision2	decision2	decision4	decision4	decision3	decision5	decision1	decision4	decision3	decision5	decision1	decision2	decision5	decision3	decision4	decision6	decision6	decision5	decision1
1	2bf447d6-8208-4239-b61b-7dec254e3d72	decision4	decision6	decision1	decision2	decision4	decision5	decision3	decision3	decision1	decision1	decision1	decision1	decision3	decision1	decision4	decision1	decision1	decision1	decision1
2	7c7bc5a9-c6fb-43c4-9994-0665b98f1de1	decision4	decision6	decision5	decision6	decision5	decision3	decision2	decision5	decision6	decision2	decision1	decision1	decision6	decision1	decision1	decision4	decision1	decision1	decision1
3	47234650-10b6-4087-a129-c78d751eaf2e	decision5	decision2	decision5	decision6	decision3	decision4	decision1	decision1	decision1	decision1	decision1	decision1	decision1	decision1	decision5	decision1	decision1	decision1	decision1
4	66b4825a-9995-4dbb-998f-53fa47c799dc	decision2	decision1	decision2	decision6	decision6	decision3	decision4	decision5	decision3	decision2	decision4	decision2	decision4	decision2	decision5	decision1	decision4	decision2	decision5
5	14a4d039-fed5-40c0-87f6-4814e0a4672e	decision4	decision5	decision6	decision6	decision1	decision4	decision2	decision1	decision1	decision3	decision1	decision1	decision1	decision1	decision6	decision1	decision1	decision4	decision1
6	69e940e3-846e-4417-8468-8f3d64c7954c	decision6	decision5	decision1	decision1	decision3	decision4	decision5	decision3	decision3	decision2	decision2	decision6	decision1	decision6	decision6	decision3	decision5	decision6	decision2
7	a78d8891-3d29-4b01-b6ac-7c5213e2e549	decision4	decision5	decision6	decision1	decision6	decision4	decision3	decision3	decision2	decision3	decision3	decision5	decision1	decision4	decision4	decision4	decision1	decision1	decision1
8	e85ced58-1a15-4547-ab56-8987b82569ae	decision5	decision3	decision3	decision2	decision1	decision6	decision3	decision6	decision4	decision1	decision6	decision3	decision2	decision3	decision2	decision5	decision2	decision5	decision4
9	85428282-0da1-4d63-bc50-5d3c8b527063	decision3	decision2	decision2	decision6	decision1	decision3	decision1	decision5	decision1	decision4	decision1	decision1	decision1	decision1	decision1	decision3	decision1	decision1	decision1
10	593a2701-e316-47eb-a715-3ea1b169a6ca	decision2	decision3	decision5	decision6	decision4	decision1	decision6	decision5	decision5	decision1	decision1	decision1	decision1	decision1	decision2	decision1	decision1	decision1	decision1
11	313e6c1d-a81e-4d5a-a172-579c163819ea	decision6	decision5	decision2	decision4	decision6	decision3	decision1	decision5	decision5	decision3	decision4	decision1	decision5	decision6	decision2	decision6	decision1	decision1	decision1
12	4f36322a-398a-4bb0-b80a-c55c9c482bb8	decision4	decision5	decision1	decision4	decision3	decision3	decision4	decision2	decision5	decision4	decision1	decision1	decision1	decision1	decision1	decision4	decision1	decision1	decision1
13	772e8181-fcd6-42da-850e-7cf3ab0262a4	decision3	decision6	decision5	decision3	decision1	decision2	decision4	decision4	decision1	decision5	decision4	decision1	decision1	decision1	decision1	decision5	decision1	decision1	decision3
14	742c7a92-4038-4d08-b048-688ad9c2cf1c	decision2	decision6	decision3	decision6	decision1	decision1	decision2	decision1	decision5	decision1	decision4	decision1	decision1	decision1	decision2	decision1	decision1	decision1	decision1
15	14f79af5-7b75-44eb-b660-a4ab9352c999	decision5	decision4	decision5	decision6	decision2	decision3	decision6	decision2	decision1	decision6	decision3	decision3	decision2	decision5	decision5	decision5	decision5	decision5	decision5
16	68507fe2-3635-4ac3-b314-789ec788d0d8	decision6	decision5	decision6	decision2	decision5	decision6	decision4	decision3	decision2	decision2	decision1	decision1	decision2	decision2	decision2	decision1	decision1	decision1	decision2
17	1988ab2d-bbf2-4bde-bfac-fe20e6155d3a	decision5	decision2	decision3	decision2	decision2	decision3	decision5	decision5	decision6	decision4	decision2	decision5	decision3	decision5	decision4	decision3	decision2	decision6	decision4
18	eb25a30b-bef4-46bd-8627-9f7678ae2c90	decision4	decision5	decision6	decision3	decision1	decision2	decision6	decision1	decision1	decision1	decision1	decision1	decision1	decision1	decision4	decision1	decision1	decision1	decision1
19	d1ca809d-dff9-4faa-ae72-44dedf22d67b	decision4	decision1	decision6	decision2	decision4	decision5	decision1	decision3	decision3	decision1	decision1	decision1	decision1	decision1	decision1	decision1	decision4	decision1	decision1
20	a0ddca09-ee09-42cc-bdf9-4c6cbc97ac1b	decision3	decision6	decision5	decision3	decision2	decision4	decision1	decision1	decision1	decision1	decision1	decision1	decision1	decision1	decision1	decision3	decision1	decision1	decision1
21	caf1105d-4d16-4f7c-8beb-158bf29c2d9e	decision5	decision3	decision4	decision6	decision2	decision1	decision1	decision1	decision2	decision1	decision1	decision1	decision1	decision1	decision5	decision1	decision1	decision1	decision1
22	5110d58a-d63f-4c58-a0e8-ac9335737ec7	decision3	decision1	decision6	decision3	decision5	decision5	decision1	decision2	decision4	decision4	decision1	decision1	decision1	decision3	decision1	decision1	decision1	decision1	decision1
23	1f29c2d9-e4ce-4577-acc9-a5e5ac90228d	decision3	decision5	decision1	decision2	decision3	decision6	decision4	decision1	decision1	decision1	decision1	decision1	decision1	decision1	decision1	decision1	decision1	decision1	decision1
24	b95c7eea-5c38-4aac-97dc-c408d1e0646e	decision5	decision2	decision6	decision1	decision4	decision4	decision6	decision1	decision3	decision1	decision1	decision2	decision1	decision5	decision1	decision1	decision1	decision1	decision1
25	cb22d137-b07c-44db-8985-29fc93c5c19b	decision4	decision5	decision2	decision4	decision1	decision6	decision3	decision6	decision2	decision6	decision1	decision1	decision1	decision1	decision1	decision1	decision4	decision1	decision1
26	fe90aa90-092f-4d73-ba37-5235e17f7323	decision5	decision6	decision3	decision5	decision1	decision2	decision1	decision4	decision2	decision6	decision4	decision1	decision4	decision2	decision5	decision5	decision3	decision5	decision6
27	4fbaf034-fc64-4f43-aa50-8bcd5fb20f3a	decision6	decision4	decision3	decision2	decision6	decision5	decision6	decision3	decision2	decision4	decision3	decision3	decision3	decision6	decision3	decision1	decision6	decision1	decision1
28	6e2d460a-ee22-4eb7-b775-d1049e53abc0	decision5	decision4	decision1	decision5	decision4	decision6	decision6	decision6	decision1	decision1	decision4	decision1	decision2	decision1	decision1	decision1	decision1	decision5	decision5
29	67131963-0c1e-4083-99ce-cfb43aaf1fa3	decision5	decision2	decision4	decision6	decision5	decision1	decision3	decision6	decision1	decision1	decision1	decision1	decision1	decision1	decision5	decision1	decision1	decision1	decision1
30	d5baba10-9977-495d-abb8-77f2fc82e646	decision5	decision6	decision3	decision4	decision2	decision1	decision2	decision4	decision1	decision1	decision1	decision1	decision1	decision5	decision1	decision1	decision1	decision1	decision1
31	b5db78b4-e64f-40a0-9db6-93f4b73a260c	decision2	decision4	decision3	decision6	decision5	decision1	decision5	decision4	decision2	decision4	decision5	decision3	decision5	decision5	decision2	decision4	decision2	decision3	decision6
32	0611da9e-3de7-4ee0-8a02-866dc9e0ee44	decision5	decision5	decision1	decision4	decision6	decision2	decision1	decision5	decision3	decision1	decision1	decision1	decision3	decision1	decision5	decision1	decision1	decision1	decision1
33	9e0ce38c-5d7d-4d12-b2c1-dc97e068ddf2	decision4	decision4	decision3	decision5	decision2	decision6	decision4	decision5	decision5	decision4	decision5	decision3	decision3	decision3	decision4	decision2	decision4	decision4	decision5
34	51be10b8-d3c4-4e1f-a3cf-4a79d19b1b9f	decision5	decision5	decision5	decision1	decision2	decision1	decision4	decision3	decision1	decision1	decision1	decision3	decision2	decision6	decision6	decision5	decision6	decision2	decision5
35	982df5fe-ebf9-494a-9cfd-d035130631ef	decision2	decision4	decision3	decision1	decision6	decision6	decision1	decision1	decision1	decision1	decision1	decision1	decision1	decision1	decision1	decision1	decision1	decision1	decision1
36	4d7f0c95-6e1f-4653-9294-8d1335126e05	decision6	decision6	decision2	decision5	decision3	decision5	decision3	decision6	decision5	decision1	decision3	decision2	decision3	decision6	decision4	decision6	decision6	decision4	decision6
37	4b6b1e30-04d3-4200-b068-2272d48d2560	decision5	decision5	decision1	decision1	decision5	decision6	decision1	decision2	decision4	decision1	decision6	decision1	decision1	decision1	decision1	decision5	decision5	decision1	decision1
38	5792d2af-a1cf-48f8-a549-7cd4ebd74c14	decision6	decision3	decision5	decision2	decision6	decision2	decision1	decision1	decision4	decision1	decision1	decision1	decision1	decision1	decision1	decision1	decision1	decision1	decision1
39	cac811bb-d03f-4ff0-9735-98e1d8adee35	decision3	decision5	decision6	decision4	decision3	decision2	decision4	decision3	decision2	decision1	decision1	decision2	decision4	decision3	decision1	decision1	decision1	decision3	decision1
40	487dbad7-af53-4818-a565-2bedfeaa265b	decision2	decision4	decision4	decision1	decision6	decision1	decision5	decision1	decision5	decision2	decision1	decision1	decision1	decision2	decision1	decision2	decision1	decision1	decision1
41	6d8dbd4e-94b4-43c1-bc01-702ee66ae5fb	decision5	decision1	decision4	decision1	decision6	decision5	decision1	decision1	decision1	decision1	decision1	decision1	decision1	decision5	decision1	decision1	decision1	decision1	decision1
42	9e37d0fe-2de8-46a6-996b-6d826acada59	decision5	decision3	decision2	decision6	decision3	decision3	decision5	decision4	decision1	decision1	decision4	decision4	decision4	decision6	decision6	decision5	decision1	decision3	decision5
43	ef70b037-0c7f-4cae-ba22-66e33b7752f2	decision4	decision5	decision6	decision6	decision5	decision2	decision1	decision3	decision1	decision6	decision3	decision3	decision2	decision2	decision6	decision6	decision4	decision3	decision3
44	c8aac14f-a785-49c9-a6bf-e900ca0d33ec	decision5	decision6	decision5	decision2	decision3	decision1	decision1	decision2	decision1	decision1	decision1	decision1	decision1	decision5	decision6	decision5	decision1	decision1	decision1
45	ebb4a742-f61c-4125-a0a6-e6924ef6ddae	decision5	decision1	decision1	decision5	decision4	decision6	decision4	decision5	decision2	decision6	decision3	decision2	decision3	decision5	decision5	decision5	decision2	decision6	decision5
46	086b724d-d5fe-45f6-af0a-1c8ca0d0d8ab	decision4	decision4	decision1	decision3	decision2	decision5	decision1	decision6	decision4	decision4	decision6	decision1	decision1	decision6	decision6	decision2	decision1	decision3	decision2
47	54d46ba5-4034-4348-abd1-45df608d5bfe	decision5	decision5	decision3	decision5	decision1	decision6	decision2	decision1	decision1	decision1	decision1	decision1	decision1	decision1	decision1	decision5	decision1	decision1	decision1
48	069ab87a-325e-4add-8604-e3819561d6d7	decision2	decision4	decision3	decision5	decision6	decision2	decision2	decision3	decision5	decision6	decision3	decision6	decision6	decision5	decision6	decision4	decision6	decision2	decision3
49	99a0c4c7-8572-4aa4-851a-636eb0fa7e99	decision5	decision5	decision5	decision1	decision6	decision5	decision4	decision6	decision3	decision5	decision4	decision1	decision6	decision1	decision4	decision5	decision3	decision5	decision1
50	d63b98eb-53db-43fb-ba88-c4b62c0d638d	decision2	decision1	decision1	decision5	decision2	decision6	decision5	decision6	decision5	decision4	decision6	decision5	decision5	decision4	decision5	decision5	decision5	decision6	decision2
51	fc8401aa-6fcf-421b-a0cf-f0796b37969b	decision2	decision4	decision2	decision4	decision5	decision1	decision2	decision3	decision2	decision4	decision1	decision3	decision4	decision2	decision2	decision4	decision5	decision6	decision1
52	46161d4f-ef29-4ffe-be1f-7c5c609f3f1c	decision4	decision5	decision6	decision2	decision3	decision5	decision4	decision1	decision6	decision1	decision1	decision5	decision1	decision4	decision1	decision1	decision1	decision1	decision4
53	859d5268-50d5-4a8e-a1c7-35ccf66268e2	decision2	decision2	decision3	decision6	decision2	decision1	decision1	decision1	decision4	decision1	decision1	decision6	decision1	decision1	decision1	decision1	decision2	decision1	decision1
54	7f05aa40-f0f4-4466-8e9a-3742bab8edaa	decision6	decision1	decision6	decision3	decision2	decision5	decision4	decision1	decision1	decision1	decision1	decision1	decision1	decision1	decision1	decision6	decision1	decision1	decision1
55	13472a5f-35a5-424a-9a8d-e28793b858bb	decision3	decision2	decision3	decision6	decision4	decision5	decision2	decision2	decision2	decision4	decision2	decision6	decision6	decision2	decision2	decision2	decision2	decision2	decision2
56	bf5d08b5-609e-480c-9f02-f29cb33929ca	decision3	decision5	decision4	decision4	decision2	decision1	decision2	decision2	decision2	decision2	decision2	decision3	decision2	decision2	decision2	decision3	decision2	decision2	decision2
57	22b073c0-753f-4645-a4a6-7104f499d445	decision5	decision5	decision5	decision2	decision2	decision5	decision4	decision3	decision5	decision4	decision3	decision6	decision2	decision2	decision3	decision1	decision6	decision5	decision6
58	a210acc2-b698-4135-8e28-9cc00e512f11	decision2	decision3	decision1	decision4	decision2	decision1	decision1	decision6	decision6	decision1	decision2	decision5	decision6	decision6	decision5	decision5	decision3	decision2	decision3
59	a40eee09-f745-4136-bcf9-95947e24c4db	decision4	decision4	decision6	decision4	decision2	decision6	decision2	decision4	decision6	decision5	decision2	decision6	decision6	decision6	decision6	decision4	decision4	decision4	decision4
60	154f88e8-02ba-405e-90fb-a406816b9fa8	decision6	decision3	decision1	decision6	decision5	decision1	decision5	decision4	decision3	decision1	decision3	decision6	decision2	decision2	decision5	decision6	decision6	decision6	decision6
61	0952eac9-1cd4-4a17-b092-9702026ed326	decision3	decision1	decision3	decision6	decision3	decision4	decision1	decision5	decision1	decision1	decision2	decision1	decision1	decision1	decision1	decision1	decision1	decision1	decision1
62	2aafe511-3d4c-4b7c-9663-f2b753fad7ef	decision2	decision2	decision2	decision1	decision6	decision1	decision4	decision5	decision3	decision1	decision4	decision4	decision6	decision1	decision6	decision2	decision1	decision5	decision1
63	d2d58617-15a3-4331-95b8-9d70f16acfef	decision4	decision4	decision2	decision4	decision4	decision6	decision3	decision5	decision4	decision4	decision2	decision6	decision6	decision6	decision6	decision1	decision1	decision5	decision5
64	cbc06b25-25ec-40c9-84c9-32462cd3dde8	decision3	decision5	decision6	decision5	decision2	decision3	decision6	decision1	decision3	decision4	decision2	decision4	decision1	decision3	decision6	decision3	decision2	decision1	decision1
65	8e1481aa-4e5e-4f80-8f3e-b5cc6a67d47f	decision3	decision1	decision6	decision4	decision2	decision5	decision3	decision1	decision1	decision1	decision1	decision1	decision1	decision1	decision1	decision1	decision1	decision1	decision3
66	e8b1416d-2d9d-4083-870b-f74f90b4dda1	decision6	decision6	decision2	decision5	decision4	decision3	decision1	decision6	decision5	decision2	decision3	decision2	decision4	decision6	decision5	decision3	decision6	decision3	decision3
67	bf79479c-f25e-4f6e-b1c4-882b21b1bd72	decision6	decision1	decision6	decision2	decision3	decision4	decision1	decision6	decision5	decision6	decision1	decision3	decision2	decision4	decision3	decision1	decision6	decision5	decision4
68	55c543f2-e604-4d8f-96b7-e3125aa50710	decision5	decision6	decision6	decision2	decision5	decision1	decision3	decision1	decision4	decision1	decision1	decision1	decision1	decision1	decision5	decision1	decision1	decision1	decision1
69	0c480b05-2eb8-4aa8-9804-7a779cc8176f	decision6	decision6	decision3	decision1	decision4	decision2	decision5	decision1	decision1	decision1	decision6	decision1	decision1	decision1	decision6	decision1	decision1	decision1	decision6
70	543cc547-93bb-40a8-9e7a-544b539a1169	decision3	decision1	decision6	decision3	decision2	decision4	decision5	decision1	decision1	decision1	decision1	decision1	decision1	decision3	decision1	decision1	decision3	decision1	decision1
71	d2674c3b-a28a-430e-a2f2-a155d2797c5c	decision4	decision6	decision2	decision1	decision1	decision3	decision4	decision1	decision1	decision1	decision1	decision1	decision1	decision1	decision1	decision4	decision1	decision1	decision1
72	31fb24d6-55fc-428a-99f7-c160726d5448	decision6	decision2	decision4	decision6	decision3	decision5	decision3	decision1	decision6	decision3	decision6	decision5	decision1	decision6	decision3	decision6	decision4	decision6	decision6
