# Supplementary material for: Use of a controlled experiment and computational models to measure the impact of sequential peer exposures on decision making
Source: PLoS One. 2020 Jul 9;15(7):e0234875. doi: 10.1371/journal.pone.0234875 (PMC7347154; doi:10.1371/journal.pone.0234875)
Supplement: S1 Appendix — (ZIP) [file pone.0234875.s001.zip › Linear Cascade.csv]

	uid	peer_decision	ts_1	ts_2	ts_3	ts_4	ts_5	ts_6	ts_7	ts_8	ts_9	ts_10	ts_11	ts_12	ts_13	ts_14	ts_15	ts_16	ts_17	ts_18
0	0ac12619-ece0-4969-b73c-1cd1dd3f4efd	decision5	decision2	decision6	decision3	decision1	decision4	decision2	decision2	decision3	decision1	decision1	decision1	decision1	decision1	decision5	decision2	decision4	decision5	decision1
1	443b01f8-c70b-4d56-8762-cfe00f1b34c3	decision6	decision5	decision3	decision4	decision6	decision2	decision1	decision1	decision1	decision1	decision1	decision1	decision1	decision1	decision1	decision1	decision1	decision1	decision1
2	a70911a9-bd45-4096-b3e2-9e5f3cb51d2b	decision3	decision5	decision5	decision2	decision3	decision6	decision4	decision1	decision1	decision5	decision3	decision1	decision6	decision4	decision3	decision4	decision1	decision3	decision3
3	86cd8a61-c009-49a4-bbc0-d29d9fd8a4a8	decision3	decision5	decision5	decision5	decision3	decision5	decision3	decision6	decision5	decision3	decision5	decision5	decision6	decision3	decision5	decision5	decision5	decision5	decision5
4	7c33946d-9ee1-44b0-82da-f1cc3fe0fabf	decision5	decision2	decision6	decision1	decision5	decision2	decision6	decision1	decision1	decision4	decision5	decision1	decision1	decision1	decision1	decision1	decision1	decision1	decision5
5	4450bd8d-f71a-4c43-aa02-6166cda3f4b5	decision3	decision5	decision4	decision2	decision6	decision1	decision1	decision1	decision1	decision1	decision1	decision1	decision1	decision1	decision1	decision1	decision1	decision1	decision1
6	d66c65af-a72a-4b4d-8b60-e756f969bc4a	decision4	decision2	decision6	decision6	decision2	decision3	decision1	decision4	decision1	decision3	decision5	decision1	decision1	decision1	decision1	decision4	decision1	decision1	decision1
7	26516265-e00f-41ef-8345-d08d9d8f3670	decision4	decision1	decision6	decision6	decision2	decision1	decision5	decision4	decision5	decision1	decision1	decision1	decision1	decision1	decision4	decision4	decision4	decision1	decision1
8	dda419be-0151-4974-b6e1-9fbf4a0a284b	decision3	decision6	decision1	decision3	decision2	decision3	decision1	decision1	decision1	decision1	decision1	decision1	decision1	decision2	decision4	decision1	decision5	decision3	decision6
9	f5dc9745-940e-49cc-abed-55eb6ffec011	decision6	decision6	decision6	decision6	decision1	decision3	decision3	decision5	decision4	decision1	decision1	decision1	decision1	decision1	decision1	decision1	decision1	decision1	decision1
10	b8fde9d4-3201-4f49-98cf-19db1e5ebd58	decision2	decision6	decision1	decision5	decision1	decision1	decision6	decision5	decision1	decision1	decision1	decision1	decision1	decision1	decision1	decision2	decision1	decision1	decision1
11	ab023c74-bf55-4f26-a64e-90231ec78d07	decision2	decision3	decision2	decision6	decision5	decision1	decision5	decision1	decision1	decision1	decision1	decision1	decision1	decision1	decision1	decision1	decision2	decision1	decision1
12	90591c13-93da-4580-81da-fd4a678e6079	decision2	decision1	decision5	decision4	decision6	decision3	decision1	decision2	decision1	decision1	decision1	decision1	decision1	decision1	decision1	decision2	decision1	decision1	decision1
13	75f798af-0337-4fa0-8f7f-4c5218610db2	decision4	decision5	decision4	decision6	decision1	decision6	decision2	decision1	decision1	decision1	decision1	decision1	decision1	decision1	decision1	decision1	decision4	decision1	decision1
14	694781e8-edc3-4309-bfd7-d0d0451df514	decision5	decision5	decision6	decision2	decision2	decision6	decision5	decision5	decision5	decision4	decision6	decision3	decision3	decision6	decision6	decision4	decision3	decision5	decision6
15	de89c2fe-2196-49ff-921f-18c66b541a50	decision6	decision2	decision5	decision1	decision6	decision4	decision5	decision6	decision3	decision4	decision6	decision3	decision4	decision1	decision6	decision6	decision6	decision6	decision6
16	9e6bec09-7aa4-402c-ba88-c3a15546c2a5	decision5	decision6	decision1	decision3	decision4	decision5	decision2	decision1	decision1	decision6	decision3	decision6	decision1	decision1	decision1	decision5	decision1	decision1	decision1
17	625fd4b2-fb27-4d3e-bda8-ddd0b3443261	decision2	decision6	decision2	decision1	decision5	decision3	decision4	decision2	decision2	decision6	decision6	decision6	decision2	decision2	decision6	decision2	decision1	decision6	decision2
18	77126049-1df9-475b-8a98-a4cede705ef9	decision4	decision6	decision6	decision3	decision3	decision1	decision5	decision2	decision1	decision1	decision1	decision1	decision1	decision1	decision1	decision1	decision1	decision1	decision1
19	f8101fd6-a02e-4a37-99ea-dfda683a710c	decision5	decision6	decision6	decision3	decision1	decision2	decision4	decision4	decision6	decision2	decision1	decision5	decision4	decision6	decision4	decision3	decision4	decision6	decision5
20	f101d837-c93f-4de2-be96-6c68c720fad6	decision3	decision2	decision5	decision1	decision6	decision4	decision3	decision1	decision1	decision1	decision1	decision1	decision1	decision1	decision3	decision1	decision1	decision1	decision1
21	3145b959-22ae-4193-854c-00229f68f2ad	decision2	decision3	decision5	decision6	decision2	decision5	decision6	decision3	decision5	decision4	decision5	decision4	decision6	decision6	decision6	decision2	decision1	decision3	decision3
22	7d860124-610b-4991-b1b5-46253aef094d	decision4	decision6	decision2	decision1	decision2	decision3	decision5	decision6	decision2	decision3	decision1	decision5	decision3	decision4	decision6	decision4	decision5	decision3	decision4
23	bcd29b52-25a4-41a6-9001-202737fb411f	decision4	decision1	decision6	decision1	decision1	decision1	decision1	decision1	decision1	decision1	decision2	decision1	decision1	decision1	decision4	decision1	decision1	decision1	decision1
24	dce7b50d-ea81-45ba-8053-fd438a2d0b4a	decision3	decision6	decision2	decision4	decision2	decision3	decision1	decision6	decision6	decision4	decision1	decision3	decision5	decision1	decision1	decision1	decision1	decision3	decision1
25	cf7f8b23-492a-4334-89f4-f826100ae44c	decision5	decision5	decision3	decision5	decision5	decision3	decision3	decision2	decision2	decision1	decision2	decision6	decision2	decision6	decision1	decision1	decision4	decision5	decision1
26	f62332e3-65a4-4d66-8167-4027be8c07f0	decision4	decision2	decision6	decision3	decision1	decision1	decision1	decision1	decision1	decision1	decision1	decision1	decision1	decision1	decision1	decision1	decision1	decision1	decision1
27	886749b0-0dec-485d-98d9-be533b443afd	decision2	decision6	decision6	decision6	decision4	decision2	decision5	decision2	decision3	decision5	decision1	decision3	decision1	decision3	decision4	decision6	decision5	decision2	decision6
28	7b912e70-6975-4cdd-8407-1d8ea7dfcf45	decision3	decision1	decision4	decision5	decision3	decision3	decision1	decision4	decision5	decision5	decision5	decision5	decision6	decision5	decision5	decision4	decision5	decision6	decision5
29	b9b4e51d-c153-4e99-854e-6d9ee4528d97	decision5	decision5	decision3	decision6	decision5	decision1	decision4	decision2	decision1	decision6	decision3	decision6	decision4	decision4	decision1	decision5	decision4	decision2	decision2
30	45512d2c-7450-4ad4-b27c-8aaf3ffef432	decision2	decision5	decision1	decision2	decision4	decision6	decision3	decision1	decision1	decision1	decision6	decision1	decision1	decision1	decision6	decision1	decision1	decision1	decision2
31	cc9253b4-a6d4-41a4-bd23-c514b5604de1	decision6	decision4	decision1	decision6	decision3	decision6	decision2	decision5	decision4	decision4	decision5	decision4	decision4	decision6	decision3	decision1	decision1	decision6	decision1
32	0ac5e6a0-1e20-476a-88ba-7e9471bd5765	decision3	decision5	decision1	decision4	decision3	decision6	decision2	decision1	decision1	decision1	decision6	decision1	decision1	decision1	decision1	decision1	decision1	decision2	decision4
33	59b85e82-48ed-4799-87e8-65c652c533e4	decision6	decision6	decision4	decision1	decision2	decision5	decision3	decision1	decision1	decision1	decision1	decision1	decision1	decision1	decision1	decision1	decision1	decision1	decision1
34	cc6ca6d3-2738-45ab-b68a-a93ab53e3949	decision6	decision4	decision5	decision6	decision3	decision2	decision4	decision4	decision3	decision5	decision4	decision4	decision4	decision4	decision4	decision4	decision6	decision4	decision6
35	ef4185ee-9c43-46e2-b4c8-beed5a5904b3	decision6	decision5	decision5	decision1	decision6	decision2	decision4	decision3	decision5	decision2	decision3	decision5	decision4	decision5	decision1	decision5	decision5	decision3	decision3
36	b0641e84-8833-4f86-a2a4-48e6b5d9240e	decision6	decision4	decision5	decision6	decision1	decision3	decision1	decision3	decision2	decision2	decision1	decision1	decision6	decision6	decision5	decision4	decision2	decision5	decision1
37	f1b82126-8677-46a9-bc40-e26fb74e4a2c	decision2	decision1	decision4	decision2	decision2	decision5	decision3	decision1	decision6	decision4	decision5	decision5	decision4	decision6	decision4	decision2	decision4	decision5	decision1
38	40e12c77-4b46-4c46-9989-2971d1cc133e	decision6	decision5	decision2	decision4	decision4	decision3	decision6	decision5	decision3	decision3	decision5	decision2	decision1	decision6	decision3	decision3	decision6	decision1	decision5
39	6fdeec0b-6118-42a2-8fdd-b3cc04489314	decision6	decision1	decision5	decision3	decision6	decision1	decision1	decision1	decision1	decision1	decision1	decision1	decision1	decision1	decision1	decision1	decision1	decision1	decision1
40	d60c1fa4-9caf-4f32-ae9a-4a9784d92258	decision5	decision5	decision4	decision2	decision6	decision1	decision1	decision3	decision1	decision5	decision5	decision2	decision1	decision1	decision1	decision1	decision1	decision1	decision1
41	a329651d-f009-4b37-8416-df3c9ee72b82	decision2	decision5	decision2	decision4	decision6	decision6	decision5	decision1	decision2	decision3	decision1	decision2	decision6	decision3	decision4	decision1	decision6	decision6	decision3
42	5e7f2eb6-a8f5-4b15-9acd-4db687bb8c54	decision5	decision6	decision5	decision1	decision5	decision5	decision5	decision5	decision5	decision5	decision2	decision4	decision6	decision4	decision5	decision6	decision1	decision1	decision1
43	a7f61241-7b2f-487d-a3eb-ad4c6b4f188f	decision5	decision3	decision1	decision4	decision6	decision4	decision3	decision4	decision4	decision6	decision3	decision2	decision4	decision6	decision4	decision5	decision6	decision6	decision3
44	d5c08f5f-1ea4-4ea0-9efa-b2ca96bef9b5	decision5	decision4	decision2	decision6	decision3	decision4	decision6	decision3	decision3	decision1	decision5	decision3	decision1	decision4	decision6	decision5	decision5	decision4	decision1
45	c2c67fbc-7618-4ba4-bbef-8163e0385845	decision4	decision2	decision3	decision3	decision5	decision6	decision2	decision4	decision4	decision2	decision2	decision1	decision6	decision4	decision4	decision1	decision4	decision6	decision4
46	64a27c01-2ce7-48ea-bfb7-e0a72d4bb867	decision4	decision4	decision2	decision6	decision1	decision1	decision5	decision3	decision1	decision1	decision1	decision1	decision4	decision1	decision1	decision1	decision1	decision1	decision4
47	df277a4b-1c2a-44e1-b99c-927ea74f9401	decision6	decision2	decision5	decision6	decision1	decision1	decision5	decision6	decision1	decision1	decision1	decision1	decision1	decision1	decision1	decision1	decision1	decision1	decision6
48	c65acb8c-01e7-4d26-a21e-e42000cc309a	decision2	decision6	decision5	decision3	decision1	decision3	decision2	decision1	decision1	decision1	decision1	decision1	decision1	decision1	decision1	decision1	decision1	decision1	decision1
49	301583d4-4a9e-4ac0-bc2f-1ef3ded8b3aa	decision4	decision5	decision1	decision6	decision5	decision5	decision4	decision3	decision4	decision5	decision3	decision3	decision2	decision3	decision4	decision5	decision1	decision2	decision3
50	51b10993-30e4-4b1e-8fe4-f9e09c3073d4	decision3	decision4	decision1	decision6	decision2	decision5	decision3	decision1	decision1	decision1	decision1	decision5	decision1	decision1	decision1	decision1	decision1	decision1	decision1
51	774ae0dc-76ab-428f-8425-9112525a17df	decision6	decision5	decision2	decision1	decision6	decision1	decision3	decision4	decision1	decision1	decision1	decision3	decision1	decision1	decision1	decision1	decision1	decision6	decision1
52	ea348ab4-d488-4d01-b524-78775b44d9c2	decision6	decision5	decision4	decision5	decision1	decision4	decision3	decision6	decision5	decision4	decision5	decision3	decision4	decision6	decision5	decision5	decision5	decision4	decision4
53	f29b4ba3-20a9-4b6c-acd4-1121538c9a3c	decision5	decision1	decision2	decision3	decision6	decision1	decision6	decision5	decision3	decision1	decision1	decision1	decision1	decision1	decision1	decision1	decision1	decision1	decision1
54	37a9c2ac-9808-4948-ac23-a64b9222e01e	decision6	decision5	decision4	decision5	decision3	decision6	decision2	decision3	decision2	decision5	decision5	decision3	decision5	decision2	decision3	decision3	decision2	decision6	decision6
55	49ec77f6-4567-4d29-87c2-5f76590ea7dd	decision4	decision6	decision6	decision1	decision5	decision6	decision3	decision2	decision3	decision4	decision4	decision2	decision5	decision4	decision1	decision1	decision4	decision5	decision4
56	3c7c98ac-4e3e-4b0c-93a6-0815cf9c12b5	decision3	decision2	decision3	decision4	decision2	decision6	decision3	decision6	decision2	decision1	decision1	decision1	decision5	decision1	decision3	decision3	decision2	decision1	decision6
57	12fca5d4-4a9a-42b5-bcdd-fd609568a849	decision3	decision5	decision6	decision2	decision1	decision1	decision1	decision3	decision1	decision6	decision4	decision1	decision1	decision1	decision1	decision1	decision1	decision1	decision1
58	fdb1344a-ad06-4bc3-be10-c6e538871410	decision2	decision6	decision4	decision3	decision5	decision2	decision6	decision1	decision6	decision1	decision4	decision1	decision4	decision4	decision2	decision2	decision2	decision4	decision2
59	5ea5f455-f93e-405f-be73-9e7c82328a16	decision4	decision6	decision2	decision1	decision1	decision3	decision1	decision3	decision5	decision1	decision1	decision1	decision1	decision1	decision1	decision1	decision1	decision4	decision1
60	41ca44d9-0442-4016-8c83-89f8af60c0a1	decision2	decision4	decision2	decision5	decision1	decision3	decision1	decision6	decision1	decision1	decision1	decision1	decision1	decision1	decision1	decision2	decision1	decision1	decision1
61	27729a7c-68c4-41c4-9eef-2678525f22ba	decision3	decision6	decision2	decision4	decision5	decision2	decision1	decision5	decision6	decision5	decision1	decision2	decision6	decision6	decision3	decision3	decision3	decision3	decision5
62	619952f6-3f3f-4fb2-8666-d3964119d2d0	decision4	decision2	decision5	decision2	decision3	decision3	decision3	decision1	decision4	decision3	decision6	decision1	decision1	decision4	decision5	decision6	decision3	decision4	decision3
63	ff2b7081-225e-421b-a9e1-47176f0b350b	decision5	decision5	decision6	decision1	decision5	decision3	decision4	decision2	decision2	decision6	decision3	decision4	decision6	decision6	decision4	decision2	decision5	decision6	decision5
64	9c454d0c-16ee-45ed-a6ee-006bbd63e744	decision6	decision2	decision3	decision4	decision1	decision1	decision5	decision3	decision3	decision3	decision6	decision3	decision1	decision6	decision4	decision2	decision2	decision3	decision3
65	158674bf-a055-4c75-bd79-f1f8078e164a	decision6	decision1	decision5	decision2	decision4	decision1	decision5	decision3	decision1	decision1	decision1	decision6	decision5	decision1	decision1	decision1	decision1	decision1	decision1
66	9cf0bcc1-fbeb-43e1-b615-8b6b3b1457da	decision3	decision1	decision2	decision1	decision3	decision6	decision4	decision1	decision1	decision1	decision1	decision1	decision1	decision1	decision1	decision1	decision1	decision1	decision1
67	48c66eba-d332-41a5-8706-94766647a724	decision5		decision2	decision3	decision1	decision5	decision4	decision5	decision3	decision5	decision1	decision2	decision1	decision2	decision2	decision4	decision4	decision6	decision6
68	6a86e1fb-b02a-4c49-9208-92e36f648167	decision4	decision6	decision6	decision6	decision6	decision6	decision6	decision6	decision6	decision6	decision6	decision6	decision6	decision6	decision6	decision6	decision6	decision6	decision6
69	26944521-7877-421d-9408-5abb886d4728	decision3	decision5	decision6	decision5	decision2	decision1	decision1	decision4	decision1	decision1	decision1	decision1	decision1	decision1	decision1	decision1	decision1	decision1	decision1
70	173a9b89-d3c7-4b09-a950-cf81f58fdb81	decision3	decision1	decision2	decision6	decision2	decision1	decision1	decision1	decision1	decision1	decision1	decision1	decision1	decision1	decision1	decision1	decision1	decision1	decision3
71	df0a6297-abcc-460e-9fc4-1180861e9331	decision3	decision4	decision1	decision3	decision6	decision2	decision5	decision1	decision1	decision1	decision1	decision1	decision1	decision1	decision1	decision1	decision1	decision1	decision1
72	316db574-930b-4004-b523-8ef3d7c826ec	decision2	decision3	decision6	decision5	decision3	decision2	decision4	decision1	decision1	decision1	decision1	decision5	decision1	decision1	decision1	decision1	decision1	decision1	decision1
73	51942143-4367-4390-89c6-c2c7089ce007	decision3	decision3	decision6	decision6	decision2	decision3	decision3	decision3	decision2	decision4	decision3	decision1	decision5	decision1	decision6	decision1	decision1	decision3	decision1
74	7742007b-094b-4847-bad6-3ba954ef43d1	decision6	decision6	decision5	decision5	decision3	decision2	decision4	decision6	decision2	decision2	decision2	decision2	decision1	decision1	decision1	decision6	decision2	decision5	decision1
75	09a4920d-51ab-4d55-a400-32f7e1191309	decision5	decision3	decision4	decision5	decision5	decision4	decision4	decision1	decision6	decision4	decision6	decision4	decision3	decision6	decision6	decision3	decision5	decision3	decision2
76	72154e0b-abff-4fee-8fd2-450415fe080b	decision5	decision6	decision6	decision6	decision2	decision5	decision2	decision6	decision6	decision6	decision5	decision2	decision4	decision6	decision6	decision4	decision3	decision6	decision6
77	461beb2b-0c01-4c6c-be1a-85cb2ad260ae	decision6	decision5	decision5	decision4	decision2	decision3	decision1	decision1	decision1	decision1	decision1	decision1	decision1	decision1	decision1	decision3	decision1	decision1	decision1
78	2eac3049-8ed2-4b29-984d-335c429c0cb2	decision3	decision5	decision4	decision3	decision4	decision6	decision1	decision6	decision2	decision1	decision5	decision2	decision2	decision6	decision6	decision1	decision1	decision3	decision1
