# Supplementary material for: Use of a controlled experiment and computational models to measure the impact of sequential peer exposures on decision making
Source: PLoS One. 2020 Jul 9;15(7):e0234875. doi: 10.1371/journal.pone.0234875 (PMC7347154; doi:10.1371/journal.pone.0234875)
Supplement: S1 Appendix — (ZIP) [file pone.0234875.s001.zip › No Message.csv]

	uid	peer_decision	ts_1	ts_2	ts_3	ts_4	ts_5	ts_6	ts_7	ts_8	ts_9	ts_10	ts_11	ts_12	ts_13	ts_14	ts_15	ts_16	ts_17	ts_18
0	8b35dab7-c568-4ed9-872d-b8ae40b10462	decision6	decision6	decision3	decision6	decision6	decision3	decision3	decision6	decision1	decision2	decision5	decision2	decision4	decision6	decision2	decision4	decision1	decision6	decision5
1	ece9cbcf-b205-4dfb-938d-b5021ce7c80b	decision1	decision4	decision5	decision5	decision3	decision2	decision3	decision1	decision3	decision4	decision2	decision3	decision2	decision4	decision4	decision2	decision2	decision2	decision3
2	e4650ff1-77e3-40cb-8236-0931a252c65a	decision4	decision6	decision1	decision4	decision2	decision5	decision1	decision1	decision1	decision1	decision1	decision1	decision1	decision1	decision1	decision1	decision1	decision1	decision1
3	54782eae-b936-4f59-b31a-14ba29971969	decision4	decision3	decision1	decision2	decision5	decision4	decision4	decision5	decision6	decision4	decision5	decision1	decision2	decision6	decision5	decision2	decision1	decision3	decision3
4	e4035fd4-f348-4798-b84f-ebdd50f8a46d	decision4	decision3	decision5	decision2	decision1	decision4	decision3	decision5	decision2	decision6	decision5	decision6	decision3	decision4	decision2	decision1	decision3	decision4	decision6
5	56552a25-38b8-4473-b75f-114801eed028	decision1	decision6	decision5	decision3	decision3	decision6	decision6	decision5	decision1	decision1	decision5	decision5	decision5	decision5	decision5	decision1	decision1	decision1	decision6
6	888cd344-5820-4c46-bfbd-4b26b741c1dd	decision2	decision6	decision3	decision3	decision1	decision1	decision2	decision4	decision1	decision1	decision4	decision1	decision1	decision1	decision1	decision1	decision1	decision1	decision1
7	a4fe2384-fcfc-424c-8ce9-a55fc3f24c53	decision6	decision4	decision5	decision2	decision1	decision3	decision2	decision1	decision1	decision1	decision1	decision4	decision5	decision1	decision1	decision1	decision1	decision1	decision1
8	8f1341b9-d6d5-4b64-9812-9bdd1210e144	decision1	decision4	decision6	decision6	decision4	decision2	decision4	decision5	decision5	decision6	decision6	decision6	decision6	decision6	decision6	decision6	decision2	decision6	decision6
9	dbc9079a-4651-40ef-9ebc-cba9b1b6edd1	decision6	decision1	decision1	decision1	decision1	decision2	decision3	decision1	decision1	decision1	decision1	decision1	decision1	decision1	decision1	decision1	decision1	decision1	decision1
10	8c1b2b8d-c36a-4136-a4fa-8c4464cb364f	decision5	decision6	decision5	decision2	decision6	decision5	decision2	decision1	decision4	decision1	decision4	decision1	decision1	decision1	decision1	decision1	decision1	decision1	decision1
11	fe843492-ab68-4710-a132-68e70ff6f591	decision3	decision1	decision6	decision3	decision4	decision2	decision5	decision1	decision1	decision1	decision1	decision1	decision2	decision1	decision1	decision1	decision1	decision1	decision1
12	f4120ddd-59b3-4b73-89c8-c411275605a1	decision3	decision5	decision2	decision3	decision3	decision1	decision6	decision4	decision6	decision6	decision1	decision1	decision2	decision1	decision4	decision5	decision2	decision1	decision4
13	a356e60d-0b22-4b8e-920f-4fd5cdcd6b73	decision5	decision5	decision4	decision6	decision5	decision6	decision4	decision2	decision4	decision4	decision6	decision6	decision1	decision6	decision4	decision2	decision3	decision1	decision4
14	50cd139e-8d0e-4ec1-8605-df9addf10178	decision3	decision2	decision6	decision3	decision5	decision4	decision1	decision6	decision5	decision3	decision2	decision2	decision1	decision6	decision2	decision5	decision5	decision3	decision4
15	fe7bbd48-f023-4a63-a71d-a602a8fdc94a	decision4	decision3	decision5	decision5	decision3	decision6	decision6	decision6	decision2	decision5	decision4	decision5	decision3	decision3	decision3	decision3	decision4	decision6	decision1
16	f1ef33e8-b227-4ea6-a9f9-d9abf35ee32f	decision5	decision1	decision2	decision1	decision3	decision6	decision1	decision3	decision5	decision4	decision1	decision1	decision1	decision1	decision1	decision1	decision1	decision1	decision1
17	8940a987-bdc2-473e-a018-86a59b6a23f9	decision6	decision6	decision6	decision2	decision6	decision2	decision6	decision6	decision2	decision6	decision2	decision2	decision6	decision6	decision6	decision6	decision6	decision6	decision2
18	b920d626-bfa2-4224-8fdd-5d178afedfc4	decision3	decision2	decision2	decision4	decision1	decision1	decision3	decision6	decision5	decision3	decision1	decision1	decision1	decision1	decision1	decision1	decision1	decision1	decision1
19	e7eafa51-fafe-4e80-8430-74899bf88b21	decision5	decision6	decision4	decision1	decision1	decision3	decision5	decision2	decision1	decision1	decision1	decision1	decision1	decision1	decision1	decision1	decision1	decision1	decision1
20	e62d7bb3-2203-4fab-bba1-0504c16ed622	decision2	decision6	decision6	decision5	decision4	decision5	decision5	decision1	decision3	decision4	decision4	decision4	decision4	decision4	decision4	decision4	decision4	decision4	decision4
21	d90df339-e5ec-4798-919f-9f8afcba8169	decision6	decision3	decision5	decision2	decision1	decision1	decision3	decision4	decision3	decision6	decision5	decision3	decision2	decision3	decision3	decision5	decision3	decision3	decision3
22	5e432060-c53d-447b-a9a1-eab8d0c0b54b	decision2	decision6	decision6	decision4	decision2	decision2	decision1	decision1	decision1	decision1	decision5	decision1	decision1	decision1	decision1	decision1	decision1	decision3	decision1
23	78d436e2-d9ad-46c0-b266-0b828df8965c	decision6	decision2	decision5	decision5	decision2	decision6	decision1	decision5	decision1	decision5	decision3	decision1	decision6	decision6	decision1	decision6	decision3	decision1	decision1
24	8de7bcae-79ff-47c1-91c9-6ad424e10069	decision2	decision6	decision6	decision1	decision1	decision1	decision2	decision1	decision1	decision4	decision5	decision4	decision1	decision1	decision1	decision1	decision1	decision1	decision1
25	1ee907ee-642d-4a8a-a578-6395b565ae79	decision4	decision3	decision5	decision6	decision2	decision2	decision3	decision6	decision3	decision4	decision5	decision3	decision3	decision4	decision5	decision6	decision2	decision3	decision3
26	a11b974e-040d-4c47-82ff-8f401aeb28b4	decision1	decision6	decision4	decision6	decision3	decision4	decision1	decision3	decision5	decision5	decision6	decision2	decision6	decision6	decision4	decision2	decision1	decision2	decision5
27	1050b001-3bf3-4a8e-a2a2-452857052b55	decision2	decision6	decision3	decision1	decision6	decision1	decision2	decision1	decision2	decision5	decision1	decision1	decision1	decision6	decision1	decision1	decision1	decision1	decision1
28	fe0baaa6-dfba-4d01-b681-8e9d5ae9c920	decision1	decision6	decision1	decision5	decision3	decision4	decision2	decision5	decision5	decision6	decision1	decision1	decision1	decision1	decision1	decision1	decision1	decision1	decision1
29	33e5e83c-ae56-44eb-ab48-5bd4b46762c8	decision3	decision5	decision6	decision5	decision5	decision2	decision3	decision5	decision2	decision6	decision6	decision2	decision1	decision3	decision2	decision2	decision5	decision3	decision5
30	41f61068-a04c-40d4-8b82-711ed0481746	decision6	decision6	decision2	decision1	decision6	decision2	decision5	decision4	decision1	decision6	decision6	decision5	decision5	decision2	decision1	decision1	decision1	decision1	decision1
31	e7a84486-ca1e-41c9-a842-01e318955175	decision6	decision3	decision6	decision1	decision2	decision1	decision5	decision1	decision1	decision1	decision4	decision1	decision1	decision1	decision1	decision1	decision1	decision1	decision1
32	702c68da-5e6c-4ba4-b85b-ed20dd5fbcf3	decision4	decision1	decision1	decision1	decision1	decision1	decision1	decision1	decision1	decision1	decision1	decision1	decision1	decision1	decision1	decision1	decision1	decision1	decision1
33	b24ebf27-b69f-418c-bad4-b23c130b8386	decision6	decision6	decision5	decision3	decision6	decision6	decision6	decision5	decision2	decision6	decision6	decision2	decision3	decision5	decision6	decision3	decision6	decision6	decision6
34	93cf2d19-543e-46b9-aefb-c351133257d0	decision5	decision3	decision4	decision6	decision6	decision1	decision2	decision1	decision1	decision2	decision1	decision6	decision1	decision1	decision1	decision1	decision1	decision1	decision1
35	ebd9754f-66a9-4ce2-938e-4917d934dc76	decision4	decision4	decision6	decision3	decision5	decision2	decision3	decision3	decision4	decision1	decision6	decision2	decision1	decision6	decision2	decision1	decision5	decision2	decision5
36	900ec175-ec73-4832-b0de-d2388ff5cce5	decision3	decision3	decision6	decision1	decision1	decision1	decision1	decision2	decision1	decision1	decision5	decision1	decision1	decision1	decision1	decision1	decision1	decision1	decision1
37	46d17b72-91a2-4240-9a73-2c7ca1368ac1	decision2	decision2	decision3	decision6	decision4	decision5	decision5	decision4	decision5	decision1	decision3	decision3	decision2	decision4	decision6	decision3	decision1	decision6	decision6
38	bc21cbf8-3a52-4193-818f-c114ee6b34a9	decision5	decision6	decision1	decision2	decision5	decision4	decision3	decision1	decision1	decision1	decision1	decision1	decision1	decision1	decision1	decision1	decision1	decision1	decision1
39	ab7e66a5-6a37-4ece-a7f4-f664879474d9	decision1	decision2	decision6	decision1	decision6	decision5	decision4	decision1	decision1	decision1	decision4	decision1	decision1	decision1	decision1	decision4	decision1	decision1	decision6
40	a1260e0b-392a-4f24-af0e-e4527a9cfcca	decision2	decision1	decision1	decision1	decision1	decision1	decision1	decision1	decision6	decision1	decision1	decision1	decision1	decision1	decision1	decision1	decision1	decision1	decision1
41	2141538d-f912-40ea-aca2-a9e92ef6e6c7	decision5	decision6	decision1	decision3	decision5	decision2	decision4	decision1	decision1	decision1	decision1	decision1	decision1	decision1	decision1	decision1	decision1	decision1	decision1
42	0accdfec-0625-479b-9c99-4ea428b9ec9b	decision4	decision1	decision1	decision4	decision2	decision1	decision2	decision4	decision4	decision3	decision5	decision5	decision6	decision2	decision3	decision2	decision3	decision5	decision5
43	c861283f-bf24-4945-99d7-b1a4016024fa	decision4	decision4	decision6	decision3	decision3	decision3	decision1	decision4	decision2	decision2	decision3	decision2	decision4	decision4	decision3	decision6	decision6	decision1	decision4
44	2606a2b0-9208-4c59-a424-1aa30e3ec833	decision2	decision3	decision6	decision4	decision1	decision5	decision5	decision2	decision1	decision3	decision1	decision4	decision2	decision6	decision1	decision4	decision6	decision6	decision4
45	a24902aa-c655-4217-acc1-ad4e6b6e06eb	decision3	decision2	decision5	decision4	decision6	decision1	decision3	decision4	decision3	decision1	decision4	decision1	decision2	decision3	decision6	decision1	decision1	decision1	decision1
46	ef1721eb-9745-44b1-bed0-1366442feab5	decision1	decision3	decision6	decision6	decision3	decision6	decision6	decision1	decision6	decision6	decision3	decision1	decision1	decision6	decision5	decision2	decision4	decision6	decision6
47	7b17d953-3814-4d72-a8c0-89dd655da125	decision5	decision6	decision1	decision2	decision3	decision5	decision6	decision1	decision1	decision1	decision1	decision1	decision1	decision1	decision1	decision1	decision1	decision1	decision1
48	714a0714-839f-474f-b62d-15215035bff5	decision2	decision3	decision4	decision3	decision6	decision3	decision4	decision6	decision5	decision1	decision3	decision6	decision3	decision4	decision3	decision2	decision4	decision3	decision2
49	c102cb19-c305-4966-8167-311dc0fcb434	decision1	decision6	decision2	decision1	decision1	decision1	decision5	decision6	decision1	decision3	decision1	decision1	decision1	decision1	decision1	decision1	decision1	decision1	decision1
50	cf3e0e69-1251-4948-b950-34d8c26d7af3	decision4	decision1	decision1	decision6	decision2	decision1	decision3	decision1	decision6	decision5	decision4	decision1	decision3	decision1	decision1	decision1	decision5	decision1	decision1
51	fa668b46-1a1b-4a1b-8e57-f4f72d8584d0	decision5	decision3	decision3	decision3	decision3	decision2	decision3	decision3	decision3	decision6	decision3	decision4	decision3	decision3	decision3	decision3	decision3	decision3	decision3
52	310bfacd-961d-44a9-bbb3-90b64279464c	decision3	decision1	decision2	decision6	decision1	decision4	decision5	decision1	decision1	decision1	decision1	decision1	decision1	decision1	decision1	decision1	decision1	decision1	decision1
53	b8625aba-90be-4188-a443-dc192893cbce	decision3	decision6	decision1	decision3	decision6	decision1	decision4	decision1	decision1	decision1	decision1	decision2	decision1	decision1	decision1	decision1	decision1	decision1	decision1
54	3acd9463-3202-427e-9170-23fc17ca4c9a	decision4	decision4	decision6	decision1	decision2	decision2	decision5	decision1	decision1	decision1	decision1	decision1	decision1	decision1	decision1	decision1	decision1	decision1	decision1
55	8fffce7f-b1e5-4594-adc1-70fb2418c261	decision3	decision6	decision3	decision3	decision4	decision2	decision5	decision2	decision3	decision3	decision5	decision5	decision5	decision6	decision5	decision4	decision1	decision5	decision6
56	ee76c62b-9b35-426a-99b7-1715709df39c	decision3	decision6	decision5	decision1	decision2	decision4	decision2	decision1	decision1	decision1	decision1	decision1	decision1	decision1	decision1	decision1	decision1	decision1	decision1
