# Supplementary material for: Use of a controlled experiment and computational models to measure the impact of sequential peer exposures on decision making
Source: PLoS One. 2020 Jul 9;15(7):e0234875. doi: 10.1371/journal.pone.0234875 (PMC7347154; doi:10.1371/journal.pone.0234875)
Supplement: S1 Appendix — (ZIP) [file pone.0234875.s001.zip › Uniform Message.csv]

	uid	peer_decision	ts_1	ts_2	ts_3	ts_4	ts_5	ts_6	ts_7	ts_8	ts_9	ts_10	ts_11	ts_12	ts_13	ts_14	ts_15	ts_16	ts_17	ts_18
0	6396a655-b79c-4bea-916e-314f3bf2ed23	decision3	decision3	decision2	decision6	decision2	decision2	decision5	decision2	decision3	decision6	decision5	decision1	decision2	decision5	decision3	decision4	decision4	decision6	decision6
1	91c5ad74-f6dc-4d0e-9a22-68ae1190ecae	decision6	decision2	decision5	decision6	decision4	decision1	decision3	decision5	decision1	decision1	decision1	decision1	decision1	decision1	decision1	decision1	decision1	decision1	decision1
2	53790835-f6ee-4172-b1aa-3ae61c9f169c	decision1	decision1	decision6	decision4	decision3	decision2	decision5	decision1	decision1	decision1	decision6	decision1	decision1	decision1	decision1	decision1	decision1	decision1	decision1
3	bb0f870c-5bce-436f-9738-3de9889bd3b6	decision6	decision2	decision3	decision6	decision1	decision5	decision6	decision2	decision1	decision3	decision3	decision1	decision2	decision1	decision1	decision4	decision2	decision2	decision2
4	4165647a-192c-4648-a132-da30e16c125c	decision6	decision2	decision1	decision3	decision4	decision6	decision4	decision2	decision4	decision2	decision3	decision6	decision3	decision6	decision5	decision4	decision5	decision5	decision2
5	5b099292-dad7-440a-8eac-dac748ea15ec	decision6	decision6	decision4	decision2	decision1	decision1	decision5	decision3	decision1	decision1	decision1	decision1	decision1	decision1	decision1	decision1	decision1	decision1	decision1
6	643f58cc-cf00-4381-afa3-3d4d784b4fce	decision1	decision1	decision2	decision6	decision5	decision1	decision4	decision1	decision3	decision1	decision1	decision1	decision1	decision1	decision1	decision1	decision1	decision1	decision1
7	201846a6-4408-42f6-8fa3-6059b9a5f587	decision5	decision4	decision1	decision1	decision2	decision4	decision5	decision4	decision1	decision2	decision1	decision4	decision2	decision3	decision4	decision4	decision1	decision4	decision5
8	56f1d38c-fe64-4c67-a274-8b3b8c9bf0d4	decision5	decision1	decision2	decision6	decision5	decision2	decision1	decision1	decision1	decision1	decision4	decision1	decision1	decision1	decision1	decision1	decision1	decision1	decision1
9	f9d0a344-ef66-4c05-ad13-f53dd0fbff33	decision4	decision5	decision5	decision2	decision2	decision6	decision5	decision4	decision5	decision2	decision2	decision3	decision5	decision5	decision1	decision2	decision6	decision4	decision6
10	551ee32a-c2bd-4568-8210-d4ceb92d470b	decision6	decision6	decision6	decision4	decision1	decision2	decision5	decision2	decision4	decision5	decision2	decision1	decision1	decision1	decision1	decision1	decision1	decision1	decision1
11	f46d0543-36d6-4fce-a1c8-3338109f23da	decision4	decision5	decision5	decision6	decision3	decision5	decision5	decision5	decision5	decision4	decision5	decision5	decision5	decision5	decision5	decision5	decision5	decision5	decision5
12	a73d7ecc-cc0d-4057-a87d-0ce92ddf0faa	decision5	decision2	decision3	decision3	decision4	decision5	decision3	decision1	decision3	decision1	decision3	decision3	decision5	decision5	decision6	decision5	decision6	decision6	decision5
13	58544056-5d62-4ceb-bb99-db67f9bdc06d	decision3	decision4	decision1	decision6	decision2	decision3	decision2	decision6	decision4	decision1	decision1	decision1	decision1	decision1	decision1	decision1	decision1	decision1	decision1
14	069e2466-83a7-47ed-818e-a9781129106d	decision5	decision5	decision6	decision5	decision1	decision1	decision3	decision4	decision6	decision1	decision3	decision2	decision6	decision1	decision5	decision1	decision1	decision1	decision1
15	d7492c79-e2f7-4087-b68b-d1a6ecd3faa7	decision4	decision3	decision6	decision4	decision2	decision3	decision2	decision5	decision6	decision3	decision3	decision3	decision4	decision3	decision3	decision3	decision3	decision3	decision3
16	4cc35b30-998f-4257-af60-afd98928b4c8	decision6	decision6	decision3	decision2	decision3	decision1	decision6	decision1	decision6	decision1	decision1	decision1	decision1	decision1	decision1	decision1	decision1	decision1	decision1
17	d2dbbc1b-d7b8-416c-ae2c-4d6ca7ff7ce6	decision6	decision4	decision2	decision6	decision5	decision3	decision1	decision1	decision1	decision1	decision1	decision1	decision1	decision1	decision1	decision1	decision1	decision1	decision1
18	2487ee17-b091-437e-bc8a-73cecdafcb91	decision6	decision5	decision3	decision4	decision2	decision5	decision6	decision1	decision1	decision1	decision1	decision1	decision1	decision1	decision1	decision1	decision1	decision1	decision1
19	0e371942-c75d-49da-ab3f-54f141b8deea	decision1	decision1	decision6	decision2	decision3	decision1	decision5	decision1	decision1	decision1	decision1	decision1	decision1	decision1	decision1	decision1	decision1	decision1	decision1
20	60f8478f-587e-47ae-b757-5bf4db63afed	decision5	decision5	decision1	decision6	decision4	decision3	decision2	decision3	decision1	decision1	decision3	decision1	decision1	decision1	decision1	decision1	decision1	decision1	decision1
21	853a8bc3-9660-4722-bc16-d8dd91c13767	decision3	decision5	decision4	decision6	decision2	decision1	decision1	decision3	decision1	decision1	decision1	decision1	decision1	decision1	decision1	decision1	decision1	decision1	decision1
22	52c75f5c-47e5-4438-b8e5-e57ad0ba18b7	decision6	decision6	decision1	decision5	decision1	decision2	decision3	decision1	decision1	decision1	decision1	decision1	decision1	decision1	decision1	decision1	decision1	decision1	decision1
23	830345ea-bc85-4589-a438-052da7d9f380	decision5	decision4	decision2	decision3	decision5	decision6	decision4	decision6	decision6	decision1	decision6	decision6	decision3	decision2	decision2	decision6	decision5	decision6	decision6
24	71d5f031-b689-4c85-8249-bd4b5c50c7e5	decision2	decision1	decision3	decision2	decision2	decision1	decision1	decision3	decision3	decision1	decision4	decision5	decision5	decision2	decision6	decision6	decision5	decision3	decision5
25	1aa1f34f-01de-415f-b42a-1fc15c43069b	decision4	decision4	decision6	decision5	decision1	decision2	decision1	decision3	decision5	decision1	decision1	decision1	decision1	decision6	decision1	decision5	decision1	decision1	decision1
26	c600a7ac-e2a4-4805-a3a3-40bd47bf227f	decision5	decision6	decision1	decision4	decision2	decision1	decision3	decision1	decision1	decision1	decision1	decision1	decision1	decision1	decision1	decision1	decision1	decision1	decision1
27	5914bded-de90-4cab-933f-de642fdff0fb	decision3	decision1	decision2	decision3	decision1	decision2	decision4	decision4	decision4	decision3	decision5	decision5	decision5	decision6	decision6	decision1	decision6	decision3	decision1
28	a718ce3f-2710-4861-8016-d210d24ab9d2	decision2	decision5	decision6	decision1	decision3	decision2	decision5	decision6	decision1	decision1	decision1	decision1	decision1	decision1	decision1	decision1	decision1	decision1	decision1
29	806e20f4-da2b-40a1-8b11-908fb05f901c	decision5	decision5	decision5	decision6	decision4	decision1	decision1	decision1	decision2	decision1	decision1	decision1	decision1	decision1	decision1	decision1	decision1	decision1	decision1
30	8430c008-5508-4eae-a03a-4dabfe7a9fd1	decision4	decision5	decision3	decision1	decision6	decision4	decision3	decision1	decision5	decision4	decision5	decision5	decision3	decision5	decision2	decision5	decision6	decision4	decision3
31	453f6079-8e85-4471-8f75-6845d927c262	decision4	decision5	decision4	decision4	decision2	decision3	decision1	decision1	decision1	decision6	decision1	decision1	decision1	decision1	decision1	decision1	decision1	decision4	decision1
32	d0d06f84-7a17-4f38-9156-391756fc073b	decision1	decision1	decision3	decision1	decision1	decision6	decision2	decision1	decision1	decision1	decision1	decision1	decision1	decision1	decision1	decision1	decision4	decision2	decision1
33	c27bbe9e-feb6-4d80-8ab3-d4efa658d2ad	decision1	decision5	decision6	decision1	decision3	decision4	decision2	decision1	decision1	decision1	decision1	decision1	decision1	decision1	decision1	decision1	decision1	decision1	decision1
34	7ea9feb6-ddd7-482b-bfdf-72ef0f89c83e	decision5	decision5	decision3	decision6	decision2	decision4	decision3	decision5	decision6	decision1	decision1	decision5	decision1	decision6	decision5	decision6	decision3	decision3	decision3
35	5c3edac8-4d36-4d9a-a069-c7ab7ef4351a	decision3	decision6	decision5	decision2	decision3	decision2	decision5	decision1	decision1	decision5	decision4	decision1	decision1	decision1	decision1	decision1	decision1	decision1	decision1
36	7c31cf32-db2f-4bf2-98ab-3066fc5dfb7f	decision5	decision5	decision6	decision4	decision1	decision5	decision3	decision2	decision6	decision1	decision4	decision6	decision4	decision5	decision6	decision3	decision5	decision4	decision1
37	b43353e4-a76b-40b9-a6ac-81e735bf7dca	decision2	decision6	decision6	decision2	decision4	decision1	decision1	decision5	decision4	decision1	decision1	decision3	decision1	decision1	decision1	decision1	decision1	decision1	decision1
38	7af3f434-6118-48b9-a7ae-ead9d6921adb	decision6	decision5	decision1	decision6	decision2	decision3	decision4	decision2	decision5	decision6	decision2	decision1	decision1	decision1	decision1	decision1	decision1	decision1	decision1
39	a6a2cb02-3a72-4532-b3ea-2712c583b950	decision4	decision6	decision6	decision2	decision3	decision1	decision4	decision1	decision5	decision1	decision1	decision1	decision1	decision1	decision1	decision1	decision1	decision6	decision1
40	337bc454-55f4-4209-9154-005641e52fcb	decision3	decision1	decision2	decision3	decision6	decision4	decision5	decision1	decision1	decision1	decision1	decision1	decision1	decision1	decision1	decision1	decision1	decision1	decision1
41	d0f781c5-e405-49c7-86ec-a4cef92918c4	decision4	decision2	decision2	decision1	decision3	decision6	decision5	decision4	decision1	decision2	decision2	decision1	decision1	decision1	decision1	decision1	decision1	decision1	decision1
42	96845909-03a5-4e2f-a78a-d9e4c301cc82	decision4	decision4	decision6	decision1	decision2	decision5	decision1	decision2	decision1	decision1	decision1	decision1	decision1	decision1	decision1	decision1	decision1	decision1	decision1
43	e98770a8-eee3-4fa1-998c-25b32e9db0f1	decision1	decision6	decision1	decision1	decision5	decision3	decision6	decision4	decision6	decision2	decision1	decision1	decision1	decision6	decision6	decision1	decision1	decision1	decision1
44	f21f3df0-f266-43b2-8e3d-dc1c9905b4b8	decision3	decision6	decision5	decision1	decision3	decision2	decision4	decision2	decision5	decision3	decision1	decision1	decision1	decision1	decision1	decision1	decision1	decision1	decision1
45	3c4bd95b-fff0-4cc9-b3e1-9eb9c5e18412	decision4	decision3	decision1	decision4	decision6	decision2	decision6	decision3	decision5	decision1	decision1	decision1	decision1	decision1	decision1	decision1	decision1	decision1	decision1
46	3f09b7b7-1de6-47d4-a9bd-5c1d1fe07052	decision3	decision5	decision1	decision6	decision2	decision4	decision1	decision3	decision1	decision1	decision1	decision1	decision1	decision1	decision1	decision5	decision1	decision1	decision1
47	0650ec16-f256-4efa-9f60-31b51cb077fc	decision1	decision1	decision4	decision1	decision3	decision1	decision1	decision5	decision1	decision1	decision1	decision1	decision1	decision1	decision1	decision1	decision1	decision1	decision1
48	11299f5a-5766-4141-bf54-3f7d966cf019	decision2	decision6	decision5	decision4	decision5	decision1	decision1	decision1	decision6	decision2	decision5	decision2	decision2	decision1	decision2	decision3	decision2	decision4	decision6
49	d2bed8c7-1761-46a2-a920-863b9f6b1b39	decision6	decision5	decision3	decision5	decision3	decision4	decision5	decision3	decision2	decision5	decision4	decision2	decision2	decision1	decision1	decision5	decision5	decision3	decision5
50	db133161-2ffe-4f62-bc29-fc893e55c291	decision4	decision6	decision5	decision4	decision1	decision2	decision3	decision1	decision1	decision1	decision1	decision1	decision1	decision1	decision1	decision1	decision1	decision1	decision1
51	313eb312-ba17-4fd0-9e1c-b2a96d950962	decision4	decision5	decision4	decision2	decision2	decision1	decision3	decision6	decision1	decision1	decision1	decision1	decision1	decision1	decision1	decision1	decision1	decision1	decision1
52	3fb4ad36-967b-481b-b296-b089273aba05	decision6	decision1	decision5	decision4	decision3	decision6	decision4	decision4	decision4	decision4	decision1	decision3	decision2	decision6	decision1	decision5	decision6	decision5	decision1
53	f1be52b8-fef6-4db0-b4fd-d9dbf8e78d51	decision4	decision5	decision1	decision2	decision3	decision6	decision4	decision2	decision4	decision6	decision5	decision1	decision3	decision5	decision2	decision2	decision6	decision5	decision5
54	ccbdb409-d16e-4cdf-8825-4037a98a0154	decision5	decision4	decision6	decision3	decision2	decision1	decision5	decision1	decision1	decision1	decision1	decision1	decision1	decision1	decision1	decision6	decision1	decision1	decision1
55	7bcf6709-21c7-454e-9dec-ab9c1a27c8eb	decision5	decision3	decision5	decision5	decision4	decision3	decision1	decision1	decision2	decision2	decision4	decision1	decision2	decision4	decision2	decision6	decision6	decision6	decision4
56	dec3935e-f8c9-43db-b2d5-61b5933a43cb	decision3	decision6	decision5	decision4	decision4	decision5	decision6	decision6	decision5	decision5	decision1	decision3	decision5	decision5	decision6	decision1	decision6	decision6	decision4
57	48f24fea-16f5-44a9-88f4-d05b86c99a7b	decision6	decision6	decision4	decision4	decision5	decision2	decision3	decision3	decision3	decision6	decision6	decision6	decision6	decision6	decision6	decision6	decision6	decision6	decision6
58	dfc8539f-1643-44bc-afa3-db36d76c0a7d	decision1	decision6	decision1	decision2	decision1	decision1	decision1	decision6	decision6	decision3	decision4	decision5	decision6	decision6	decision6	decision1	decision1	decision1	decision1
59	d8cb2c1e-b4ed-44bb-9ce3-7d1f33cb59e1	decision4	decision6	decision5	decision3	decision5	decision2	decision6	decision1	decision1	decision1	decision4	decision2	decision1	decision1	decision1	decision3	decision5	decision1	decision1
60	fdb05f35-eca3-4afc-8d4d-94f4d2a12f66	decision2	decision2	decision1	decision2	decision1	decision5	decision4	decision5	decision4	decision6	decision3	decision1	decision1	decision1	decision1	decision1	decision1	decision1	decision1
61	3a09be9f-8021-4f14-a95c-7807c77c3485	decision1	decision3	decision1	decision1	decision4	decision1	decision3	decision2	decision4	decision2	decision2	decision4	decision4	decision3	decision6	decision2	decision6	decision1	decision4
62	ebc448d9-5819-4a6f-8751-b75c10d78c75	decision3	decision6	decision5	decision1	decision4	decision2	decision2	decision4	decision3	decision2	decision6	decision3	decision2	decision2	decision5	decision5	decision4	decision6	decision2
63	cb84a0eb-5f07-463a-90e7-80354fd3edb6	decision2	decision5	decision2	decision4	decision3	decision5	decision2	decision4	decision4	decision3	decision1	decision3	decision1	decision1	decision1	decision1	decision5	decision5	decision1
64	75669062-0f69-4978-a143-baea896bdb68	decision5	decision6	decision5	decision4	decision3	decision2	decision1	decision1	decision1	decision1	decision1	decision1	decision1	decision1	decision1	decision1	decision1	decision1	decision1
65	312f4b1b-1cb8-46e3-a5c3-82f754aa53d6	decision4	decision2	decision6	decision1	decision1	decision3	decision3	decision4	decision1	decision1	decision1	decision1	decision1	decision1	decision1	decision1	decision1	decision1	decision1
66	8eb8a058-f7b7-4c63-8e75-1da9b4174af6	decision4	decision4	decision6	decision6	decision1	decision1	decision6	decision5	decision3	decision5	decision5	decision6	decision2	decision3	decision6	decision5	decision2	decision4	decision1
67	cec95433-b204-4803-b9d7-1686670f8b7a	decision4	decision4	decision6	decision2	decision3	decision1	decision5	decision3	decision5	decision5	decision1	decision1	decision1	decision1	decision1	decision1	decision1	decision1	decision1
68	6b4fc7b4-8047-400a-9139-5ff26dc8a79e	decision2	decision6	decision3	decision5	decision1	decision4	decision2	decision1	decision1	decision1	decision1	decision1	decision1	decision1	decision1	decision1	decision1	decision1	decision1
69	e8c23f36-1692-4036-be42-ed19c03903b3	decision2	decision2	decision6	decision1	decision3	decision2	decision5	decision6	decision1	decision4	decision2	decision1	decision1	decision4	decision6	decision3	decision4	decision2	decision3
70	fbd3d7cf-0705-4342-8b1d-6a6806ca0181	decision4	decision1	decision6	decision2	decision4	decision2	decision5	decision5	decision2	decision4	decision6	decision3	decision3	decision2	decision6	decision3	decision3	decision5	decision4
71	ee3aa8e6-973a-4211-9e6e-132cc7b66191	decision1	decision5	decision6	decision4	decision2	decision3	decision1	decision1	decision1	decision1	decision1	decision1	decision3	decision1	decision1	decision1	decision1	decision1	decision1
